# Supplementary material for: Correction: Modulation of subjective peripheral sensation, F-waves, and somatosensory evoked potentials in response to unilateral pinch task measured on the contractile and non-contractile sides
Source: PLoS One. 2024 Nov 20;19(11):e0314498. doi: 10.1371/journal.pone.0314498 (PMC11578498; doi:10.1371/journal.pone.0314498)
Supplement: S1 Dataset — (XLSX) [file pone.0314498.s001.xlsx]

## Sheet: SPS
Subject	Control	Right	Left
A	80	90	50
B	95	55	65
C	75	50	40
D	100	70	70
E	95	95	75
F	70	30	65
G	85	50	65
H	75	55	65
mean	84.375	61.875	61.875
SD	11.1604	21.8661	11.3192

## Sheet: F-wave
Subject	stimulus intensity (mA)	Mmax amplitude (μV)			appearance rate (%)			amplitude (% Mmax)			latency (ms)
		Control	Right	Left	Control	Right	Left	Control	Right	Left	Control	Right	Left
A	8.8	17.28	16.41	16.41	30	96	43	3.5	3.9	2.5	29.87	26.44	26.4
B	8.4	19.16	17.84	17.84	43	86	13	4.2	3.5	4.5	29	25.88	31
C	10	17.22	16.59	16.59	13	83	40	3.8	11.5	5.6	26.6	27.73	26.31
D	9	10.36	9.53	9.53	33	80	20	1.8	12.2	3.3	25.55	27.17	21.76
E	5.8	18.42	18.31	18.31	46	100	70	2.5	11.5	3.6	25.06	24.36	24.59
F	7	22.48	22.1	22.1	23	63	46	1.4	1.5	1.2	25.39	24.15	21.6
G	6	18.96	20.25	20.25	10	90	13	2.2	10.6	1.8	27.93	28.43	27.81
H	11.4	8.82	8.35	8.35	46	83	46	2.1	4.5	3.2	26.2	26.49	26.36
mean	8.3	16.5875	16.1725	16.1725	30.5	85.125	36.375	2.6875	7.4	3.2125	26.95	26.3313	25.7287
SD	1.94496	4.63406	4.84997	4.84997	14.2729	11.2686	19.7624	1.01761	4.43332	1.41768	1.78646	1.50945	3.10297

## Sheet: SEP
Subject	Stimulus Intensity (mA)	N20 amplitude (μV)			P25 amplitude (μV）
		Control	Right	Left	Control	Right	Left
A	5.6	2.4201	1.3306	2.0172	5.0721	2.8931	4.8096
B	4.6	3.7629	2.6368	3.9155	7.425	6.9001	8.6915
C	6	3.5676	0.9735	2.6246	7.6875	3.2868	6.3691
D	5	4.3244	4.3906	4.3183	6.009	4.8096	6.4271
E	5.6	5.3376	3.9612	4.4587	8.2582	5.5756	8.2582
F	4	2.5422	2.8534	2.6947	5.3285	4.065	4.3732
G	2.8	3.4485	2.8382	3.5401	5.2857	4.9561	5.417
H	7.2	1.9013	2.8351	3.0884	6.3081	4.7486	6.5553
mean	5.1	3.41307	2.72743	3.33219	6.42176	4.65436	6.36263
SD	1.33524	1.11558	1.15658	0.871831	1.2231	1.27255	1.527
